# Supplementary material for: D-Penicillamine Reveals the Amelioration of Seizure-Induced Neuronal Injury via Inhibiting Aqp11-Dependent Ferroptosis
Source: Antioxidants (Basel). 2022 Aug 19;11(8):1602. doi: 10.3390/antiox11081602 (PMC9405105; doi:10.3390/antiox11081602)
Supplement: Supplementary file 1 [file antioxidants-11-01602-s001.zip]

Archive with 7 entries (5 files):
- antioxidants-1877441--supplementary/
- antioxidants-1877441--supplementary/antioxidants-1877441--supplementary.pdf
- antioxidants-1877441--supplementary/Supplementary movie/
- antioxidants-1877441--supplementary/Supplementary movie/DPA.mp4
- antioxidants-1877441--supplementary/Supplementary movie/KA.mp4
- antioxidants-1877441--supplementary/Supplementary movie/pre KA+DPA.mp4
- antioxidants-1877441--supplementary/Supplementary movie/vehicle.mp4
